# Supplementary material for: Correlation between the biomechanical characteristics and stability of the 143D movement during the balance phase in competitive Tai Chi
Source: Front Bioeng Biotechnol. 2024 Oct 9;12:1449073. doi: 10.3389/fbioe.2024.1449073 (PMC11496090; doi:10.3389/fbioe.2024.1449073)
Supplement: Supplementary file 1 [file Table1.XLSX]

## Sheet: kinematic
SL									COG			NL
KJA-X	KJA-Y	KJA-Z	AJA-X	AJA-Y	AJA-Z	HJA-X	HJA-Y	HJA-Z	COG-X	COG-Y	COG-Z	KJA-X	KJA-Y	KJA-Z	AJA-X	AJA-Y	AJA-Z	HJA-X	HJA-Y	HJA-Z
-137.32	33.93	71.45	116.82	-47.18	22.18	97.35	0.32	-6.56	0.77	0.23	0.5	-23.87	3.39	-36.56	99.69	32.05	-29.68	73.32	20.03	12.36
-124.84	22.83	54.49	101.85	-15.19	4.32	120.13	-2.48	-6.13	0.81	0.15	0.52	-24.32	7.38	-8.35	73.07	23.83	-25.65	101.65	25.12	3.31
-132.72	27.35	41.68	94.29	-18.28	4.95	119.48	-5.76	-6.87	0.31	0.34	0.48	-21.23	8.03	-26.36	80.32	16.55	-23.97	86.58	26.89	12.09
-120.08	34.47	36.15	98.49	-19.18	-0.53	100.32	5.19	-9.48	0.25	0.3	0.5	-18.65	9.76	-5.86	72.3	19.52	-30.5	77.74	23.24	5.02
-131.7	30.89	61.33	104.28	-24.85	6.24	104.94	1.18	-11.25	0.44	1.26	0.47	-24.98	-2.74	6.76	75.55	11.69	-24.45	90.44	22.89	-3.49
-128.63	33.44	44.74	105.1	-21.81	-0.15	101.12	6.69	-1.15	0.79	0.19	0.51	-11.93	-0.58	-12.18	60.68	22.55	-21.14	80.57	20.47	8.2
-131.51	25.12	54.92	106.88	-27.85	5.51	105.54	3.51	2.35	0.8	0.16	0.57	-19.71	6.84	-17.86	70.27	7.89	-23.15	92.98	27.31	-0.05
-130.1	25.95	57.53	103.28	-26.91	14.09	99.13	0.62	-2.79	0.42	0.4	0.53	-3.34	4.09	3.21	75.92	13.17	-27.59	68.87	20.6	7.44
-113.18	36.05	14.32	95.2	-17.47	-8.68	105.64	7.13	-5.69	0.79	0.23	0.53	-17.28	7.86	-19	56.71	24.08	-26.97	83	13.53	9.46
-127.787	30.0033	48.5122	102.91	-24.3022	5.32556	105.961	1.82222	-5.28556	0.597778	0.362222	0.512222	-18.3678	4.89222	-12.9111	73.8344	19.0367	-25.9	83.9056	22.2311	6.03778
NL, non-support leg; SL, support leg; KJA, knee joint angle; AJA, Ankle joint angle; HJA, hip joint angle; COG, center of gravity

## Sheet: kinetic
SL									NL
KJM-X	KJM-Y	KJM-Z	AJM-X	AJM-Y	AJM-Z	HJM-X	HJM-Y	HJM-Z	KJM-X	KJM-Y	KJM-Z	AJM-X	AJM-Y	AJM-Z	HJM-X	HJM-Y	HJM-Z
1.56452	-1.00458	0.81625	-0.23248	0.06077	-0.19133	-1.2184	-1.21051	0.69253	0.10281	0.07553	-0.03323	0.00319	0.00096	0.0063	0.35647	0.2664	0.34687
1.3645	-0.76357	0.28253	-0.70974	0.14049	-0.26944	-1.58132	-0.98988	0.51422	0.10332	0.09871	-0.05401	0.00479	0.00382	0.0052	0.36811	0.16096	0.47627
1.41642	-0.75274	0.3153	-0.00415	-0.1139	-0.04158	-1.14269	-0.88527	0.54559	0.10221	0.07528	-0.03633	0.00399	0.00253	0.0075	0.33872	0.23653	0.39288
1.13602	-0.7235	0.42564	-0.31095	0.06083	-0.08535	-1.22182	-0.97187	0.74651	0.0953	0.09354	-0.04249	0.00419	0.00345	0.00571	0.29875	0.27392	0.33854
1.58844	-1.01532	0.35724	-0.47908	0.32771	-0.11689	-1.46814	-1.18613	0.97918	0.08865	0.10897	-0.04057	0.0046	0.00238	0.0054	0.33198	0.19872	0.41666
1.55293	-1.1468	0.28673	-0.62525	0.24506	-0.07172	-1.78146	-1.31559	0.90583	0.10804	0.0927	-0.01401	0.00534	0.005	0.00423	0.3666	0.21855	0.39683
1.73887	-0.94902	0.36009	-0.49412	0.20143	-0.15	-1.60182	-1.05987	0.45893	0.12584	0.07596	-0.03659	0.0044	0.00306	0.00673	0.42162	0.25234	0.30617
1.27709	-0.7736	0.24975	-0.77639	0.4247	-0.15154	-1.64027	-0.91018	0.86492	0.11856	0.09299	0.00108	0.00363	0.00176	0.00356	0.36204	0.27653	0.32084
1.4263	-0.92858	0.56904	-0.07587	-0.08625	-0.06964	-1.67951	-1.41677	0.74	0.11031	0.08939	-0.03864	0.0053	0.00581	0.00454	0.37528	0.18201	0.37862
1.45168	-0.895301	0.406952	-0.412003	0.140093	-0.127499	-1.48171	-1.10512	0.716412	0.106116	0.08923	-0.0327544	0.00438111	0.00319667	0.00546333	0.35773	0.229551	0.374853
NL, non-support leg; SL, support leg; KJM, knee joint moment; AJM, Ankle joint moment; HJM, hip joint moment

## Sheet: iEMG
SL							NL
RF	TA	ES	GM	BF	GA	EO	RF	TA	ES	GM	BF	GA	EO
19.7	106.87	21.53	18.5	60	22	51.33	122.4	74	5.89	8.61	15.37	18.73	40.9		Rectus Femoris	RF
10.36	54.43	36.83	6.62	11.42	22.3	70.97	52.13	52.7	8.18	8.12	6.52	4.3	11.78		Tibialis Anterior	TA
13.56	214.33	34.63	13.08	16.8	36.47	25.6	5	91.23	10.68	5.73	8.06	12.07	24.47		Biceps Femoris	BF
7.3	108.13	77.53	17.13	23.6	31.5	31.33	66.5	54.4	16.5	49.95	10.77	2.61	17.23		Lateral Gastrocnemius	GA
4.23	25.37	9.65	4.06	8.78	17.7	70.87	50.2	29.2	3.81	24.13	6.85	1.51	32.4		Gluteus Maximus	GM
6.15	179	17.1	2.14	17.53	18.2	53.23	107.67	30.77	9.38	11.37	39.73	2.9	21.27		External Oblique	EO
5.36	119.27	48.1	10.15	7.36	26.6	9.16	44.67	11.01	2.91	11.8	6.69	6.5	6.3		Erector Spinae	ES
10.22	2.35	119.33	9.25	9.92	50.67	28.1	186	31.33	14.63	22.73	30.67	2.93	5.86
14.4	102.43	20.97	10.25	16.17	6.86	40.93	55.77	25.7	3	10.25	6.6	6.48	13.42
10.1422	101.353	42.8522	10.1311	19.0644	25.8111	42.3911	76.7044	44.4822	8.33111	16.9656	14.5844	6.44778	19.2922
NL, non-support leg; SL, support leg

## Sheet: stability index
MLSI	APSI	DPSI
0.01305	0.02408	0.92111
0.00948	0.01646	0.88979
0.00847	0.02651	0.82303
0.00916	0.01548	0.81994
0.01074	0.00708	0.98992
0.00759	0.01554	0.9631
0.00494	0.00914	0.97139
0.01075	0.00824	0.95996
0.00745	0.01927	0.94586
0.00907	0.0157556	0.920456
Medial lateral stability index (MLSI)
Anterior posterior stability index (APSI)
Dynamic Postural Stability Index (DPSI)

## Sheet: RMS
SL							NL
RF	TA	ES	GM	BF	GA	EO	RF	TA	ES	GM	BF	GA	EO
11.72	63.5	12.73	10.98	36.6	13.07	30.37	72.47	43.7	3.48	5.11	9.07	11.05	24.13		Rectus Femoris	RF
6.14	32.73	22.17	3.98	6.93	13.33	42.1	31.47	32	4.89	4.87	3.88	2.6	6.99		Tibialis Anterior	TA
4.25	129.33	10.56	23.13	20.6	7.92	15.83	3.29	8.44	4.75	7.25	6.92	3.48	14.7		Biceps Femoris	BF
2.79	41.37	29.57	6.62	9.02	11.88	12.13	25.3	20.9	11.23	18.9	4.03	1	6.52		Lateral Gastrocnemius	GA
2.24	13.4	5.09	2.16	4.69	9.28	37.7	26.43	15.47	2.03	12.9	3.65	0.79	17.2		Gluteus Maximus	GM
3.89	112.67	10.8	1.34	11.14	11.37	34	68.77	19.3	5.39	7.18	25	1.81	13.1		External Oblique	EO
3.62	81	32.87	6.9	4.98	17.6	6.21	30.5	7.52	1.99	7.9	4.58	4.47	4.28		Erector Spinae	ES
3.47	78	39.53	8.32	3.47	17.63	9.32	60.87	10.5	4.9	7.54	10.2	0.99	2
11.07	79.27	16.13	7.96	12.4	5.18	30.8	43.97	21.5	3.19	7.94	5.09	5.08	10.01
5.46556	70.1411	19.9389	7.93222	12.2033	11.9178	24.2733	40.3411	19.9256	4.65	8.84333	8.04667	3.47444	10.9922
NL, non-support leg; SL, support leg

## Sheet: contribution rate
SL							NL
RF	TA	ES	GM	BF	GA	EO	RF	TA	ES	GM	BF	GA	EO
3.44	17.89	3.71	3.09	12.09	3.83	8.77	19.95	12.2	1.24	1.46	2.71	3.16	6.7		Rectus Femoris	RF
2.9	15.2	10.3	1.86	3.18	6.27	19.84	14.66	14.88	2.29	2.28	1.82	1.21	3.3		Tibialis Anterior	TA
2.7	41.79	6.61	2.54	3.36	7.4	5.1	16.35	17.53	3.02	1.19	1.53	2.32	4.74		Biceps Femoris	BF
1.32	16.92	12.32	2.88	3.79	4.68	8.01	10.43	8.73	4.51	8.34	1.6	0.41	2.65		Lateral Gastrocnemius	GA
1.41	8.3	3.19	1.65	2.96	5.89	23.38	16.65	9.77	1.39	7.93	2.3	0.5	10.9		Gluteus Maximus	GM
1.16	33.62	3.21	2.32	3.27	3.4	10.05	20.21	5.75	1.72	2.14	7.45	0.54	3.95		External Oblique	EO
2.65	31.41	12.76	2.77	1.96	6.49	11.53	11.95	3.18	1.12	3.71	1.77	1.71	1.68		Erector Spinae	ES
1.41	23.5	14.61	2.52	1.46	6.24	12.98	22.08	4.22	1.83	2.74	3.72	0.36	1.04
3.44	24.43	5.09	2.52	3.87	1.62	12.38	13.7	6.53	5.16	2.44	1.6	1.59	3.24
2.27	23.6733	7.97778	2.46111	3.99333	5.09111	12.4489	16.22	9.19889	2.47556	3.58111	2.72222	1.31111	4.24444
NL, non-support leg; SL, support leg
